# Supplementary material for: Contextual factors in the surveillance of non-communicable diseases (NCD) in Germany: political, social and environmental indicators
Source: J Health Monit. 2026 Apr 29;11:05. doi: 10.25646/14104 (PMC13137379; doi:10.25646/14104)
Supplement: Supplementary file 1 [file Supplement-2026-01.zip]

Archive with 1 entries (1 files):
- Supplement-2026-01.pdf
